# Supplementary material for: Tomato Root Exudates Infected by Meloidogyne incognita Impact the Colonization of Nematicidal Proteus vulgaris
Source: Microorganisms. 2024 Oct 30;12(11):2188. doi: 10.3390/microorganisms12112188 (PMC11596294; doi:10.3390/microorganisms12112188)
Supplement: Supplementary file 1 [file microorganisms-12-02188-s001.zip]

Archive with 1 entries (1 files):
- microorganisms-3240790-supplementary.pdf
